# Supplementary material for: Low sensitivity of the new FIGO classification system for electronic fetal monitoring to identify fetal acidosis in the second stage of labor
Source: Eur J Obstet Gynecol Reprod Biol X. 2020 Nov 25;9:100120. doi: 10.1016/j.eurox.2020.100120 (PMC7724159; doi:10.1016/j.eurox.2020.100120)
Supplement: Supplementary file 1 [file mmc1.zip]

Archive with 1 entries (1 files):
- EUROX-20-00002_DataProfile.xml
