# Supplementary material for: Low sensitivity of the new FIGO classification system for electronic fetal monitoring to identify fetal acidosis in the second stage of labor
Source: Eur J Obstet Gynecol Reprod Biol X. 2020 Nov 25;9:100120. doi: 10.1016/j.eurox.2020.100120 (PMC7724159; doi:10.1016/j.eurox.2020.100120)
Supplement: Supplementary file 1 [file mmc1.zip › EUROX-20-00002_DataProfile.xml]

<?xml version="1.0" encoding="utf-8" standalone="no"?>
<data>
  <datasets>
    <author>frida@ekengard.se</author>
    <type>0</type>
    <dataset>
      <value>6</value>
      <reason>Other (please explain)</reason>
      <comments>The ethical approval do not cover publication of the data</comments>
    </dataset>
  </datasets>
</data>
